# Supplementary material for: Redirected nuclear glutamate dehydrogenase supplies Tet3 with α-ketoglutarate in neurons
Source: Nat Commun. 2021 Jul 2;12:4100. doi: 10.1038/s41467-021-24353-9 (PMC8253819; doi:10.1038/s41467-021-24353-9)
Supplement: Supplementary file 3 — Source Data file [file 41467_2021_24353_MOESM3_ESM.xlsx]

## Sheet: Fig. 1a
Schematic illustration

## Sheet: Fig. 1b
Tet1 Blot:
1. Prestained Marker (NEB 14208) - 2. nuclear lysate mESC J1 (4d Lif primed) - 3. nuclear lysate murine brain (4 weeks) - 4. nuclear lysate mESC TET TKO (4d Lif primed) - 5. Prestained Marker (NEB 14208) - 6. nuclear lysate mESC J1 (4d Lif primed) - 7. nuclear lysate murine brain (4 weeks) - 8. nuclear lysate mESC TET TKO (4d Lif primed)
2 - 4: upper part (> 57 kDa): incubated with Tet1 Ab (Active Motif 61741, clone 5D6, rat monoclonal IgG); lower part (< 57 kDa): incubated with Histone H3 antibody (Cell Signaling Technology 4499S, clone D1H2, rabbit monoclonal IgG)
6 - 8: upper part (> 57 kDa): incubated with Tet3 Ab (Abiocode N1 R1092-1, rabbit polyclonal IgG, Lot #7063); lower part (< 57 kDa): incubated with Histone H3 antibody (Cell Signaling Technology 4499S, clone D1H2, rabbit monoclonal IgG)
Tet2 and Tet3 Blot
1. Prestained Marker (NEB 14208) - 2. nuclear lysate mESC J1 (4d Lif primed) - 3. nuclear lysate murine brain (4 weeks) - 4. nuclear lysate mESC TET TKO (4d Lif primed)
2 - 4: upper part (> 25 kDa): incubated with Tet2 Ab (ptglab 21207-1-AP, rabbit polyclonal IgG); lower part (< 25 kDa): incubated with Histone H3 antibody (Cell Signaling Technology 4499S, clone D1H2, rabbit monoclonal IgG)
6 - 8: upper part (> 25 kDa): incubated with Tet3 Ab (Abiocode N1 R1092-1, rabbit polyclonal IgG, Lot #7063); lower part (< 25 kDa): incubated with Histone H3 antibody (Cell Signaling Technology 4499S, clone D1H2, rabbit monoclonal IgG)

## Sheet: Fig. 1c
Tet1cd							Tet3cd
0 µM aKG
Peak 1							Baseline	1	1	1
First X	3373	3395	3397
Last X	3385	3397	3404				Total Area	545.3	3.939	45.22
Peak X	3377	3396	3400				Std, Error	11.34	0.951	2.495
Peak Y	95.14	1.937	10.11				95% Confidence Interval	523,1 to 567,5	2,075 to 5,803	40,33 to 50,11
Peak Y - Baseline	94.14	0.9373	9.108
Area	502.5	0.4947	40.27				Total Peak Area	530.7	2.724	40.29
Std, Error	13.02	0.2744	5.089				Std, Error	11.34	0.9032	2.482
95% Confidence Interval	477,0 to 528,0	0,000 to 1,032	30,30 to 50,25				95% Confidence Interval	508,5 to 552,9	0,9540 to 4,495	35,42 to 45,15
%Area	100	100	100
							Number of Peaks	1	1	1
							Peak 1
							First X	3371	3392	3396
							Last X	3384	3395	3404
							Peak X	3377	3395	3399
							Peak Y	95.28	2.641	9.081
							Peak Y - Baseline	94.28	1.641	8.081
							Area	530.7	2.724	40.29
							Std, Error	11.34	0.9032	2.482
							95% Confidence Interval	508,5 to 552,9	0,9540 to 4,495	35,42 to 45,15
							%Area	100	100	100
10 µM aKG
Peak 1							Baseline	1	1	1
First X	3373	3392	3397
Last X	3384	3397	3402				Total Area	542.8	8.127	61.11
Peak X	3377	3396	3399				Std, Error	11.44	1.238	3.984
Peak Y	94.49	4.673	4.281				95% Confidence Interval	520,3 to 565,2	5,700 to 10,55	53,30 to 68,92
Peak Y - Baseline	93.49	3.673	3.281
Area	457.9	9.4	9.465				Total Peak Area	529.4	6.991	58.2
Std, Error	14.88	0.7736	0.8636				Std, Error	11.44	1.229	3.975
95% Confidence Interval	428,8 to 487,1	7,884 to 10,92	7,772 to 11,16				95% Confidence Interval	507,0 to 551,8	4,583 to 9,400	50,41 to 65,99
%Area	100	100	100
							Number of Peaks	1	1	1
							Peak 1
							First X	3372	3391	3396
							Last X	3386	3395	3406
							Peak X	3378	3395	3399
							Peak Y	96.3	3.862	11.59
							Peak Y - Baseline	95.3	2.862	10.59
							Area	529.4	6.991	58.2
							Std, Error	11.44	1.229	3.975
							95% Confidence Interval	507,0 to 551,8	4,583 to 9,400	50,41 to 65,99
							%Area	100	100	100
50 µM aKG
Peak 1							Baseline	1	1	1
First X	3373	3389	3397	3404
Last X	3385	3397	3404	3410			Total Area	516.5	12.86	52.92
Peak X	3378	3393	3397	3407			Std, Error	4.27	0.67	4.117
Peak Y	98.56	31.97	21.34	2.898			95% Confidence Interval	508,1 to 524,9	11,54 to 14,17	44,85 to 60,99
Peak Y - Baseline	97.56	30.97	20.34	1.898
Area	537.8	151.5	86.75	6.014			Total Peak Area	502.6	11.85	49.78
Std, Error	6.964	3.329	0.641	0.6885			Std, Error	4.262	0.6658	4.101
95% Confidence Interval	524,1 to 551,4	144,9 to 158,0	85,49 to 88,00	4,665 to 7,364			95% Confidence Interval	494,2 to 510,9	10,54 to 13,15	41,74 to 57,82
%Area	100	100	100	100
							Number of Peaks	1	1	1
Peak 2
First X	3389						Peak 1
Last X	3389						First X	3372	3391	3396
Peak X	3389						Last X	3386	3395	3405
Peak Y	1.359						Peak X	3377	3395	3399
Peak Y - Baseline	0.3587						Peak Y	99.09	6.009	10.25
Area	0.0174						Peak Y - Baseline	98.09	5.009	9.25
Std, Error	0.0601						Area	502.6	11.85	49.78
95% Confidence Interval	0,000 to 0,1352						Std, Error	4.262	0.6658	4.101
%Area	0.003236						95% Confidence Interval	494,2 to 510,9	10,54 to 13,15	41,74 to 57,82
							%Area	100	100	100
100 µM aKG
Baseline	1	1	1	1			Baseline	1	1	1
Total Area	460	228.7	98.99	4.296			Total Area	557.9	46.71	110
Std, Error	5.071	13.83	6.761	1.531			Std, Error	15.31	3.279	2.686
95% Confidence Interval	450,1 to 469,9	201,6 to 255,8	85,74 to 112,2	1,295 to 7,297			95% Confidence Interval	527,9 to 587,9	40,28 to 53,14	104,7 to 115,2
Total Peak Area	442.8	228.7	98.88	4.152			Total Peak Area	544.5	46.7	106.2
Std, Error	5.051	13.83	6.76	1.512			Std, Error	15.31	3.278	2.676
95% Confidence Interval	432,9 to 452,7	201,6 to 255,8	85,63 to 112,1	1,189 to 7,115			95% Confidence Interval	514,4 to 574,5	40,28 to 53,13	100,9 to 111,4
Number of Peaks	1	1	1	5			Number of Peaks	1	1	1
Peak 1							Peak 1
First X	3373	3389	3397	3405			First X	3371	3389	3396
Last X	3383	3397	3404	3405			Last X	3384	3395	3405
Peak X	3378	3393	3397	3405			Peak X	3377	3395	3399
Peak Y	98.19	53.02	25.01	1.126			Peak Y	94.86	15.19	21.75
Peak Y - Baseline	97.19	52.02	24.01	0.1264			Peak Y - Baseline	93.86	14.19	20.75
Area	442.8	228.7	98.88	0.0236			Area	544.5	46.7	106.2
Std, Error	5.051	13.83	6.76	0.1901			Std, Error	15.31	3.278	2.676
95% Confidence Interval	432,9 to 452,7	201,6 to 255,8	85,63 to 112,1	0,000 to 0,3962			95% Confidence Interval	514,4 to 574,5	40,28 to 53,13	100,9 to 111,4
%Area	100	100	100	0.5684			%Area	100	100	100
Peak 2
First X				3405
Last X				3405
Peak X				3405
Peak Y				1.198
Peak Y - Baseline				0.1983
Area				0.04557
Std, Error				0.2323
95% Confidence Interval				0,000 to 0,5009
%Area				1.098
Peak 3
First X				3406
Last X				3406
Peak X				3406
Peak Y				1.152
Peak Y - Baseline				0.1522
Area				0.01719
Std, Error				0.1302
95% Confidence Interval				0,000 to 0,2724
%Area				0.4142
Peak 4
First X				3406
Last X				3409
Peak X				3407
Peak Y				3.004
Peak Y - Baseline				2.004
Area				4.064
Std, Error				1.476
95% Confidence Interval				1,171 to 6,956
%Area				97.88
Peak 5
First X				3410
Last X				3410
Peak X				3410
Peak Y				1.066
Peak Y - Baseline				0.0663
Area				0.001661
Std, Error				0.03065
95% Confidence Interval				0,000 to 0,06173
%Area				0.04
250 µM aKG
Baseline	1	1	1	1			Baseline	1	1	1
Total Area	479.2	369.2	74.19	30.36			Total Area	568.5	56.78	70.37
Std, Error	16.73	19.39	4.291	2.21			Std, Error	7.825	2.361	1.274
95% Confidence Interval	446,4 to 512,0	331,2 to 407,2	65,78 to 82,60	26,03 to 34,69			95% Confidence Interval	553,2 to 583,8	52,15 to 61,41	67,87 to 72,87
Total Peak Area	466.7	369.2	74.19	30.36			Total Peak Area	554.4	56.78	65.07
Std, Error	16.73	19.39	4.291	2.21			Std, Error	7.823	2.361	1.271
95% Confidence Interval	433,9 to 499,5	331,2 to 407,2	65,78 to 82,60	26,03 to 34,69			95% Confidence Interval	539,0 to 569,7	52,15 to 61,41	62,58 to 67,56
Number of Peaks	1	1	1	1			Number of Peaks	1	1	1
Peak 1							Peak 1
First X	3373	3388	3397	3405			First X	3372	3389	3396
Last X	3386	3397	3405	3410			Last X	3385	3395	3404
Peak X	3377	3393	3397	3407			Peak X	3377	3393	3397
Peak Y	82.41	71.6	25.65	8.161			Peak Y	97.06	13.74	13.1
Peak Y - Baseline	81.41	70.6	24.65	7.161			Peak Y - Baseline	96.06	12.74	12.1
Area	466.7	369.2	74.19	30.36			Area	554.4	56.78	65.07
Std, Error	16.73	19.39	4.291	2.21			Std, Error	7.823	2.361	1.271
95% Confidence Interval	433,9 to 499,5	331,2 to 407,2	65,78 to 82,60	26,03 to 34,69			95% Confidence Interval	539,0 to 569,7	52,15 to 61,41	62,58 to 67,56
%Area	100	100	100	100			%Area	100	100	100
500 µM aKG
Baseline	1	1	1	1			Baseline	1	1	1
Total Area	461.3	402.6	77.62	40.41			Total Area	548.2	65.8	52.88
Std, Error	13.6	11.16	4.48	5.184			Std, Error	14.23	1.571	1.512
95% Confidence Interval	434,6 to 487,9	380,7 to 424,4	68,84 to 86,40	30,25 to 50,57			95% Confidence Interval	520,3 to 576,1	62,72 to 68,88	49,92 to 55,85
Total Peak Area	444.4	402.6	77.62	40.41			Total Peak Area	535.4	65.8	49.18
Std, Error	13.6	11.16	4.48	5.184			Std, Error	14.23	1.571	1.494
95% Confidence Interval	417,8 to 471,1	380,7 to 424,4	68,84 to 86,40	30,25 to 50,57			95% Confidence Interval	507,5 to 563,3	62,72 to 68,88	46,25 to 52,11
Number of Peaks	1	1	1	1			Number of Peaks	1	1	1
Peak 1							Peak 1
First X	3373	3389	3397	3405			First X	3371	3389	3397
Last X	3384	3397	3405	3410			Last X	3385	3396	3405
Peak X	3378	3394	3397	3408			Peak X	3378	3394	3399
Peak Y	94.06	84.37	31.97	12.4			Peak Y	94.12	14.96	11.05
Peak Y - Baseline	93.06	83.37	30.97	11.4			Peak Y - Baseline	93.12	13.96	10.05
Area	444.4	402.6	77.62	40.41			Area	535.4	65.8	49.18
Std, Error	13.6	11.16	4.48	5.184			Std, Error	14.23	1.571	1.494
95% Confidence Interval	417,8 to 471,1	380,7 to 424,4	68,84 to 86,40	30,25 to 50,57			95% Confidence Interval	507,5 to 563,3	62,72 to 68,88	46,25 to 52,11
%Area	100	100	100	100			%Area	100	100	100
1000 µM aKG
Total Peak Area	317.6	483.1	52.69	140.7			Total Peak Area	480.2	97.85	38.31
Std, Error	14.42	7.674	5.347	3.765			Std, Error	6.4	3.567	1.686
95% Confidence Interval	289,3 to 345,8	468,0 to 498,1	42,21 to 63,17	133,3 to 148,0			95% Confidence Interval	467,7 to 492,8	90,86 to 104,8	35,00 to 41,61
Number of Peaks	1	1	1	1			Number of Peaks	1	1	1
Peak 1							Peak 1
First X	3373	3389	3398	3404			First X	3372	3389	3397
Last X	3384	3398	3404	3412			Last X	3384	3396	3403
Peak X	3378	3393	3398	3408			Peak X	3377	3394	3397
Peak Y	71.98	96.44	23.71	33.17			Peak Y	97.56	23.13	12.85
Peak Y - Baseline	70.98	95.44	22.71	32.17			Peak Y - Baseline	96.56	22.13	11.85
Area	317.6	483.1	52.69	140.7			Area	480.2	97.85	38.31
Std, Error	14.42	7.674	5.347	3.765			Std, Error	6.4	3.567	1.686
95% Confidence Interval	289,3 to 345,8	468,0 to 498,1	42,21 to 63,17	133,3 to 148,0			95% Confidence Interval	467,7 to 492,8	90,86 to 104,8	35,00 to 41,61
%Area	100	100	100	100			%Area	100	100	100

## Sheet: Fig. 2a
Schematic illustration

## Sheet: Fig. 2b
Proteomics Data
The Proteomics Data, including the analysis are accessible under:
Project Name: A network of metabolic intermediates regulates Tet3 activity in the brain
Project accession: PXD004518

## Sheet: Fig. 2c
Schematic illustration and Metabolomics Data

## Sheet: Fig. 2d
Antibodies:
Tet3 antibody (Abiocode N1 R1092-1, rabbit polyclonal IgG, Lot #7063) (> 120 kDa)
Gdh antibody (Invitrogen PA5-19267, goat polyclonal IgG, Lot #74422112) (< 120 kDa)
Ogt antibody (Invitrogen PA5-22071, rabbit polyclonal IgG, Lot #RH2258725) (< 120 kDa)
Brain lysate:	nuclear brain lysate from 3 months old wt BL6/J mice; Input ctrl. is 10% of the amount that was used for the Tet3-coIP

## Sheet: Fig. 2e
Microscopy image

## Sheet: Fig. 3a
Microscopy image

## Sheet: Fig. 3b
Total murine brain lysate from 4 week old wt BL6/J mouse
Antibodies
Gdh antibody (Invitrogen PA5-19267, goat polyclonal IgG, Lot #74422112) (>25 kDa)
CoxIV antibody (Cell Signaling Technology 4850, clone 3E11, rabbit monoclonal IgG) (<25 kDa)

[truncated: 13 more sheets: Fig. 3c, Fig. 3d, Fig. 3e, Fig. 4a, Fig. 4b, Fig. 4c, Fig. 4d, Fig. 4e, Fig. 4f, Supplementary Fig. 1c-d, Supplementary Fig. 3d, Supplementary Fig. 6d, Supplementary Fig. 7]
